# Supplementary material for: Comparative Treatment Study on Macular Edema Secondary to Branch Retinal Vein Occlusion by Intravitreal Ranibizumab with and without Selective Retina Therapy
Source: Life (Basel). 2023 Mar 13;13(3):769. doi: 10.3390/life13030769 (PMC10058026; doi:10.3390/life13030769)
Supplement: Supplementary file 1 [file life-13-00769-s001.zip]

Archive with 1 entries (1 files):
- Table S1. BRVO list.xlsx
