# Supplementary material for: Comparative Treatment Study on Macular Edema Secondary to Branch Retinal Vein Occlusion by Intravitreal Ranibizumab with and without Selective Retina Therapy
Source: Life (Basel). 2023 Mar 13;13(3):769. doi: 10.3390/life13030769 (PMC10058026; doi:10.3390/life13030769)
Supplement: Supplementary file 1 [file life-13-00769-s001.zip › Table S1. BRVO list.xlsx]

## Sheet: BRVO
No	gender	age	RL	Drop out	SRT (or sham)	duration	lens	HT	DM	HL	tobacco	IVR0-13W	13-52W	0-52W	1I	2I	3I	4I	5I	6I	7I	8I	9I	10I	11I	SRT0-52W	1S	2S	3S	4S	5S	6S	7S	8S	9S	10S	11S	FA13W(0: no change, 1:decreased, 2:disappeared)	52W	CMT 0W	4W	9W	13W	18W	23W	28W	33W	38W	43W
1	M	60	R	○	+	1	+	+	+	-	-	2	3	5	+	-	+	-	+	-	-	+	-	+	-	3	+	-	-	-	+	-	-	+	-	-	-	2	1	627	243	671	244	555	231	281	441	243	545
2	M	72	L	○	-	8	+	-	-	-	+	1	1	2	+	-	-	+	-	-	-	-	-	-	-	2	+	-	-	+	-	-	-	-	-	-	-	0	0	414	212	225	397	214	204	217	225	240	216
3	M	50	R	○	+	4	+	-	-	-	-	2	2	4	+	-	+	-	+	-	-	+	-	-	-	3	+	-	-	-	+	-	-	+	-	-	-	1	0	600	190	606	199	533	194	413	556	192	221
4	F	78	L	○	-	8	-	+	-	+	-	1	3	4	+	-	-	+	-	-	+	-	-	+	-	4	+	-	-	+	-	-	+	-	-	+	-	1	2	626	192	194	500	191	196	478	192	194	383
5	F	76	L	○	+	5	+	+	-	-	-	1	0	1	+	-	-	-	-	-	-	-	-	-	-	1	+	-	-	-	-	-	-	-	-	-	-	1	2	529	184	209	211	211	198	202	196	193	210
6	M	64	L	D.O.	+	4
7	F	66	R	D.O.	+	-
8	F	76	R	○	-	7	+	+	-	+	-	2	2	4	+	-	+	-	+	-	-	-	-	+	-	3	+	-	-	-	+	-	-	-	-	+	-	1	2	417	206	458	228	304	212	213	247	337	366
9	F	76	R	○	+	8	+	+	-	-	-	1	0	1	+	-	-	-	-	-	-	-	-	-	-	1	+	-	-	-	-	-	-	-	-	-	-	1	1	437	184	229	230	225	204	216	218	217	214
10	F	76	R	○	-	36	+	+	-	-	+	3	6	9	+	+	+	+	+	+	+	+	-	+	-	4	+	-	-	+	-	-	+	-	-	+	-	1	1	494	422	452	485	334	447	489	430	407	310
11	F	77	R	D.O.	-	15																				0
12	M	72	R	○	+	-	+	+	-	-	-	1	0	1	+	-	-	-	-	-	-	-	-	-	-	1	+	-	-	-	-	-	-	-	-	-	-	1	2	377	180	182	188	187	186	186	185	186	189
13	M	52	L	○	+	6	+	+	-	+	-	1	1	2	+	-	-	+	-	-	-	-	-	-	-	2	+	-	-	+	-	-	-	-	-	-	-	0	1	532	236	281	361	249	268	264	257	243	251
14	M	63	L	○	-	4	+	+	-	-	+	1	4	5	+	-	-	+	-	+	-	-	+	+	-	3	+	-	-	+	-	-	-	-	+	-	-	1	1	309	287	279	283	277	283	290	273	290	296
15	F	64	L	○	-	4	+	+	+	-	+	2	4	6	+	-	+	-	+	-	+	-	+	-	+	3	+	-	-	-	+	-	-	-	+	-	-	1	2	742	232	712	199	681	184	560	174	633	179
16	M	60	R	○	+	30	+	-	-	-	+	1	1	2	+	-	-	-	-	+	-	-	-	-	-	2	+	-	-	-	-	+	-	-	-	-	-	0	1	408	226	231	234	264	320	247	231	259	264
17	F	69	R	○	+	-	+	-	+	-	-	2	0	2	+	+	-	-	-	-	-	-	-	-	-	1	+	-	-	-	-	-	-	-	-	-	-	1	2	530	383	290	242	211	188	187	188	186	187
18	M	73	L	○	+	9	+	-	+	-	-	2	2	4	+	-	+	-	-	+	-	-	+	-	-	3	+	-	-	-	-	+	-	-	+	-	-	2	0	656	236	533	223	237	488	222	225	277	220
19	F	67	L	○	-	28	+	+	-	+	+	2	5	7	+	-	+	+	+	-	+	-	+	+	-	4	+	-	-	+	-	-	+	-	-	+	-	1	0	486	284	447	409	332	320	550	253	574	438
20	F	85	L	○	+	1	-	+	-	-	-	1	3	4	+	-	-	+	-	-	+	-	-	+	-	4	+	-	-	+	-	-	+	-	-	+	-	0	1	440	238	231	489	228	290	432	229	231	489
21	M	73	R	○	+	-	+	+	-	-	+	3	1	4	+	+	+	-	-	-	-	-	+	-	-	2	+	-	-	-	-	-	-	-	+	-	-	2	2	607	522	424	305	192	192	194	173	358	193
22	F	53	L	○	+	4	+	+	-	-	+	2	0	2	+	-	+	-	-	-	-	-	-	-	-	1	+	-	-	-	-	-	-	-	-	-	-	2	1	593	228	311	247	253	255	268	266	262	266
23	F	85	R	D.O.	-	-
24	F	68	L	○	-	-	+	+	-	-	-	2	0	2	+	-	+	-	-	-	-	-	-	-	-	1	+	-	-	-	-	-	-	-	-	-	-	1	0	587	203	353	206	212	202	202	218	199	205
25	F	80	L	○	-	15	+	+	-	-	-	2	2	4	+	-	+	-	-	+	-	-	+	-	-	3	+	-	-	-	-	+	-	-	+	-	-	0	0	339	196	363	188	207	325	183	197	269	192
26	M	72	L	D.O.	-	-
27	M	74	L	○	-	-	-	+	-	-	+	3	4	7	+	+	+	+	+	+	+	-	-	-	-	3	+	-	-	+	-	-	+	-	-	-	-	1	2	541	446	478	418	403	455	451	262	200	190
28	F	73	L	○	+	-	+	+	-	+	-	2	3	5	+	-	+	-	+	-	-	+	-	-	+	4	+	-	-	-	+	-	-	+	-	-	+	2	2	610	200	274	188	630	160	174	491	149	159
29	M	73	R	○	-	1	+	-	-	-	-	1	1	2	+	-	-	+	-	-	-	-	-	-	-	2	+	-	-	+	-	-	-	-	-	-	-	1	1	310	202	207	351	196	201	216	203	205	212
[truncated: 14 more columns]
